# Supplementary material for: Including Distorted Specimens in Allometric Studies: Linear Mixed Models Account for Deformation
Source: Integr Org Biol. 2021 May 18;3(1):obab017. doi: 10.1093/iob/obab017 (PMC8341891; doi:10.1093/iob/obab017)
Supplement: obab017_Supplementary_Data [file obab017_supplementary_data.zip]

Archive with 5 entries (4 files):
- obab017_Supplementary_Data/
- obab017_Supplementary_Data/Wynd et al supplemental code.R
- obab017_Supplementary_Data/Wynd et al supplement_R1.docx
- obab017_Supplementary_Data/Wynd_Abstract_Spanish.docx
- obab017_Supplementary_Data/Wynd_Tawa_08-28-2020.csv
