# Supplementary material for: Including Distorted Specimens in Allometric Studies: Linear Mixed Models Account for Deformation
Source: Integr Org Biol. 2021 May 18;3(1):obab017. doi: 10.1093/iob/obab017 (PMC8341891; doi:10.1093/iob/obab017)
Supplement: obab017_Supplementary_Data [file obab017_supplementary_data.zip › obab017_Supplementary_Data/Wynd et al supplemental code.R]

#Simulation script
#15 specimens
result.normal.15 <- vector("numeric", 5000)
result.crush.15 <- vector("numeric", 5000)
result.mix.15 <- vector("numeric", 5000)
result.norm.res.15 <- vector("numeric", 5000)
result.crush.res.15 <- vector("numeric", 5000)
result.mix.res.15 <- vector("numeric", 5000)
for(i in 1:5000) {
  X <- rnorm(15, 2.39, 0.13) #estimating 15 measurements for 'skull length'
  m <- 0.91 #a predeterminted slope or coefficient of allometry
  b <- -0.37 #a predetermined y-intercept
  sigma <- rnorm(15, 0.3, 0.1) #estimating residual variation based on results from an ordinary least squares regression
  C <-c(0,0,0,0,0,1,1,1,1,1,1,1,1,1,1) #A vector describing specimens as deformed (1) or undeformed (0)
  #we chose this vector format to estimate simulation results given most of the specimens being deformed
  epsilon <- rnorm(15, 0, 0.4) #estimating additional variation representing deformation
  e <- sigma + C*epsilon #a combined error term
  Y.norm <- m*X + b + sigma #ordinary least squares regression with undistorted data
  Y.crush <- m*X + b + e #ordinary least squares regression with distorted data
  olr.norm <- lm(Y.norm ~ X) 
  allo.norm <- (summary(olr.norm)$coef)
  allo.return.norm <- allo.norm[2]
  result.normal.15[i] <- allo.return.norm
  olr.crush <- lm(Y.crush ~ X)
  allo.crush <- (summary(olr.crush)$coef)
  allo.return.crush <- allo.crush[2]
  result.crush.15[i] <- allo.return.crush
  I <- rep(0, length(Y.crush)) #generalized linear mixed model with distorted data
  I[C==1] <- 1:sum(C)
  mix <- lmer(Y.crush~X + (1|I))
  allo.mix<-(summary(mix)$coef)
  allo.return.mix <- allo.mix[2]
  result.mix.15[i] <- allo.return.mix
  allo.norm.res <- var(summary(olr.norm)$res)
  result.norm.res.15[i] <- allo.norm.res
  allo.crush.res <- var(summary(olr.crush)$res)
  result.crush.res.15[i] <- allo.crush.res
  allo.mix.res <- var(summary(mix)$res)
  result.mix.res.15[i] <- allo.mix.res
}

#we repeat the same above simulation but with 25 specimens with a different estimation of deformation
result.normal.25 <- vector("numeric", 5000)
result.crush.25 <- vector("numeric", 5000)
result.mix.25 <- vector("numeric", 5000)
result.norm.res.25 <- vector("numeric", 5000)
result.crush.res.25 <- vector("numeric", 5000)
result.mix.res.25 <- vector("numeric", 5000)
for(i in 1:5000) {
  X <- rnorm(25, 2.39, 0.13)
  m <- 0.91
  b <- -0.37
  sigma <- rnorm(25, 0.3, 0.1)
  C <-rbinom(25, 1, 0.5) #a binomial distribution with a 50% frequency assigns specimens to being distorted or not
  epsilon <- rnorm(25, 0, 0.4)
  e <- sigma + C*epsilon
  Y.norm <- m*X + b + sigma
  Y.crush <- m*X + b + e
  olr.norm <- lm(Y.norm ~ X)
  allo.norm <- (summary(olr.norm)$coef)
  allo.return.norm <- allo.norm[2]
  result.normal.25[i] <- allo.return.norm
  olr.crush <- lm(Y.crush ~ X)
  allo.crush <- (summary(olr.crush)$coef)
  allo.return.crush <- allo.crush[2]
  result.crush.25[i] <- allo.return.crush
  I <- rep(0, length(Y.crush))
  I[C==1] <- 1:sum(C)
  mix <- lmer(Y.crush~X + (1|I))
  allo.mix<-(summary(mix)$coef)
  allo.return.mix <- allo.mix[2]
  result.mix.25[i] <- allo.return.mix
  allo.norm.res <- var(summary(olr.norm)$res)
  result.norm.res.25[i] <- allo.norm.res
  allo.crush.res <- var(summary(olr.crush)$res)
  result.crush.res.25[i] <- allo.crush.res
  allo.mix.res <- var(summary(mix)$res)
  result.mix.res.25[i] <- allo.mix.res
}

#bootstrap analysis
Tawa <- read.csv("Wynd_Tawa_08-28-2020")

attach(Tawa)
require(lme4)

#Femoral head length (FHL)----
#Linear regression all specimens
lm1.fhl <- lm(log10(FHL) ~ log10(FL)) #ordinary least squares regression

reps <- 1000
RES.fhl <- NULL

for (i in 1:reps) {
  samp <- sample(1:length(FHL), length(FHL), replace=TRUE) #sample all of the specimens with replacement
  newx <- FL[samp]
  newy <- FHL[samp]
  lmi <- lm(log10(newy) ~ log10(newx)) #ordinary leasat squares regression
  RES.fhl <- rbind(RES.fhl, lmi$coef) #recover slope and y-intercept
}

#linear regression only non-crushed specimens
Undistorted_FHL <- Tawa[!(Tawa$FHL.D==1),] #use only undistorted measurements
lm1.fhl.u <- lm(log10(Undistorted_FHL$FHL) ~ log10(Undistorted_FHL$FL)) #ordinary least squares regression

reps <- 1000
RES.fhl.u <- NULL

for (i in 1:reps) {
  samp <- sample(1:length(Undistorted_FHL$FHL), length(Undistorted_FHL$FHL), replace=TRUE) #sample undistorted measurements with replacement
  newx <- Undistorted_FHL$FL[samp]
  newy <- Undistorted_FHL$FHL[samp]
  lmi <- lm(log10(newy) ~ log10(newx)) #ordinary least squares regression
  RES.fhl.u <- rbind(RES.fhl.u, lmi$coef) #recover slope and y-intercept
}

#linear mixed effects model with all specimens
I <- rep(0, length(FHL), na.rm=TRUE) #generalized linear mixed model
I[FHL.D==1] <- 1:sum((FHL.D), na.rm=TRUE)
lmer1 <- lmer(log10(FHL) ~ log10(FL) + (1|I))
lmer1.fhl <- summary(lmer1)$coef

reps <- 1000
RES.INT.fhl <- NULL
RES.SLO.fhl <- NULL

for (i in 1:reps) {
  samp <- sample(1:length(FHL), length(FHL), replace=TRUE) #sample all specimens with replacement
  newx <- FL[samp]
  newy <- FHL[samp]
  newc <- FHL.D[samp]
  I <- rep(0, length(newy), na.rm=TRUE) #generalized linear mixed model
  I[newc==1] <- 1:sum((newc), na.rm=TRUE)
  lmeri <- lmer(log10(newy) ~ log10(newx) + (1|I))
  sumlmeri <- summary(lmeri)$coef
  intercept <- sumlmeri[1,1]
  slope <- sumlmeri[2,1]
  RES.INT.fhl <- rbind(RES.INT.fhl, intercept) #recover y-intercept
  RES.SLO.fhl <- rbind(RES.SLO.fhl, slope) #recover slope
}
