# Supplementary material for: Including Distorted Specimens in Allometric Studies: Linear Mixed Models Account for Deformation
Source: Integr Org Biol. 2021 May 18;3(1):obab017. doi: 10.1093/iob/obab017 (PMC8341891; doi:10.1093/iob/obab017)
Supplement: obab017_Supplementary_Data [file obab017_supplementary_data.zip › obab017_Supplementary_Data/Wynd_Tawa_08-28-2020.csv]

Specimen number	FL	FHL	FHL.D	FHW	FHW.D	MMD	MMD.D	DCW	DCW.D
1033	172.44	26.38	0	12.19	0	8.28	1	24.85	0
1033	175.18	26.39	0	12.42	0	11.54	1	24.05	0
1048	184.28	26.78	1	14.02	0	10.96	1	26.97	0
1051	239.97	35.57	0	15.9	1	9.39	1	33	1
463	144.36	22.74	0	11.58	0	10.89	0	22.41	0
455	131.96	19.6	0	9.98	0	8.79	0	16.52	0
504	147.34	20.54	0	11.32	0	10.93	0	20.91	1
355	150.05	21.52	0	10	0	10.37	0	20.36	0
405	121.47	15.98	1	8.07	1	8.28	0	14.79	1
480	156.4	20.95	1	11.47	1	10.34	0	22.25	1
1054	206.7	35.74	0	15.77	0	15.43	0	30.75	0
1049	172.18	27.1	0	13.03	0	5.96	1	23.58	1
244	115.03	17.86	0	8.82	0	8.53	0	17.92	0
1044	145.63	21.66	0	10.33	0	9.44	0	19.67	0
1047	152.47	22.68	1	11.6	0	10.73	0	22.9	1
502	117.55	16.11	1	6.94	1	7.44	1	16.84	1
1042	211.91	24.18	1	14.14	0	15.7	0	34.48	1
1045	169.53	26.01	0	13.11	0	8.81	1	23.34	0
235	227.85	38.61	1	21.95	1	15.53	0	28.07	1
226	174.62	28	0	13.63	0	10.78	1	28.81	0
1050	209.25	35.52	1	16.04	0	8.17	1	27.72	1
1058	196.84	28.84	1	14.84	0	12.78	0	27.43	0
1062	214.29	28.05	1	15.19	1	10.8	1	24.68	1
1060	242.92	36.38	0	18.9	0	17	1	35.22	0
1040	174.72	29.54	0	15.07	0	14.03	0	30.3	1
1061	127.72	18.58	0	8.59	1	8.29	0	18.46	1
